# Supplementary material for: Crosstalk between Irisin Levels, Liver Fibrogenesis and Liver Damage in Non-Obese, Non-Diabetic Individuals with Non-Alcoholic Fatty Liver Disease
Source: J Clin Med. 2022 Jan 27;11(3):635. doi: 10.3390/jcm11030635 (PMC8837035; doi:10.3390/jcm11030635)
Supplement: Supplementary file 1 [file jcm-11-00635-s001.zip]

Archive with 1 entries (1 files):
- jcm-1559669-supplementary.pdf
